# Supplementary material for: SOD1 Deficiency Reveals Indirect Redox Stress Mechanisms Underlying Vanillin Toxicity in Saccharomyces cerevisiae Yeast
Source: Antioxidants (Basel). 2025 Jul 9;14(7):842. doi: 10.3390/antiox14070842 (PMC12291783; doi:10.3390/antiox14070842)
Supplement: Supplementary file 1 [file antioxidants-14-00842-s001.zip]

Archive with 1 entries (1 files):
- antioxidants-3654366-supplementary.pdf
